# Supplementary material for: ﻿New records of water mites (Acari, Hydrachnidia) from Portugal revealed by DNA barcoding, with the description of Atractidesmarizae sp. nov
Source: Zookeys. 2023 Mar 1;1151:205–22. doi: 10.3897/zookeys.1151.100766 (PMC10193435; doi:10.3897/zookeys.1151.100766)
Supplement: XML Treatment for Atractides (Atractides) allgaier [file zookeys.1151.100766-treatment7.xml]

<!DOCTYPE tp:taxon-treatment
  PUBLIC "-//TaxonX//DTD Taxonomic Treatment Publishing DTD v0 20100105//EN" "tax-treatment-NSO.dtd">
<tp:taxon-treatment xmlns:tp="http://www.plazi.org/taxpub"><tp:treatment-meta><kwd-group><label>Taxon classification</label><kwd>
                  <named-content content-type="kingdom">Animalia</named-content>
                </kwd><kwd>
                  <named-content content-type="order">Trombidiformes</named-content>
                </kwd><kwd>
                  <named-content content-type="family">Hygrobatidae</named-content>
                </kwd></kwd-group><mixed-citation publication-type="journal"><person-group><name><surname>Pešić</surname><given-names>Vladimir</given-names></name><name><surname>Jovanović</surname><given-names>Milica</given-names></name><name><surname>Espiridião Oliveira</surname><given-names>Amália</given-names></name><name><surname>Pedro</surname><given-names>Ana</given-names></name><name><surname>Freira</surname><given-names>Marvin</given-names></name><name><surname>Morais</surname><given-names>Maria Manuela</given-names></name></person-group><article-title>﻿New records of water mites (<tp:taxon-name><tp:taxon-name-part taxon-name-part-type="subclass">Acari</tp:taxon-name-part></tp:taxon-name>, <tp:taxon-name><tp:taxon-name-part taxon-name-part-type="suborder">Hydrachnidia</tp:taxon-name-part></tp:taxon-name>) from Portugal revealed by DNA barcoding, with the description of <italic><tp:taxon-name><tp:taxon-name-part taxon-name-part-type="genus" reg="Atractides">Atractides</tp:taxon-name-part><tp:taxon-name-part taxon-name-part-type="species" reg="marizae">marizae</tp:taxon-name-part></tp:taxon-name></italic> sp. nov.</article-title><source>Zookeys</source><day>01</day><month>03</month><year>2023</year><volume>1151</volume><fpage>205</fpage><lpage>222</lpage><pub-id pub-id-type="doi">10.3897/zookeys.1151.100766</pub-id></mixed-citation></tp:treatment-meta><tp:nomenclature><label>﻿</label><tp:taxon-name><object-id xmlns:xlink="http://www.w3.org/1999/xlink" content-type="arpha" xlink:type="simple">505D4B08-ECAA-5C3D-9826-54DA0F29D7A2</object-id><tp:taxon-name-part taxon-name-part-type="genus" reg="Atractides">Atractides</tp:taxon-name-part> (<tp:taxon-name-part taxon-name-part-type="subgenus" reg="Atractides">Atractides</tp:taxon-name-part>) <tp:taxon-name-part taxon-name-part-type="species" reg="allgaier">allgaier</tp:taxon-name-part></tp:taxon-name><tp:taxon-authority>Gerecke, 2003</tp:taxon-authority></tp:nomenclature><tp:treatment-sec sec-type="material" id="SECID0EY6AG"><title>Material examined.</title><p>Portugal, Beja, Corgo da Ponte Quebrada stream, <named-content xmlns:xlink="http://www.w3.org/1999/xlink" content-type="dwc:verbatimCoordinates" xlink:type="simple"><named-content content-type="geo-json" specific-use="{&#34;type&#34;:&#34;Point&#34;,&#34;coordinates&#34;:[-8.704300,37.688600]}" id="NCID0EBABG" xlink:type="simple">37.6886°N, 8.7043°W</named-content></named-content>, 23.v.2022, leg. Jovanović, 2♀ (sequenced; see Table <xref ref-type="table" rid="T1">1</xref>); Corgo da Ponte Quebrada stream, <named-content xmlns:xlink="http://www.w3.org/1999/xlink" content-type="dwc:verbatimCoordinates" xlink:type="simple"><named-content content-type="geo-json" specific-use="{&#34;type&#34;:&#34;Point&#34;,&#34;coordinates&#34;:[-8.712200,37.696100]}" id="NCID0ENABG" xlink:type="simple">37.6961°N, 8.7122°W</named-content></named-content>, 23.v.2022, leg. Jovanović 1♀.</p></tp:treatment-sec><tp:treatment-sec sec-type="remarks" id="SECID0ESABG"><title>Remarks.</title><p>Populations of this species have often been confused with those of <italic><tp:taxon-name><tp:taxon-name-part taxon-name-part-type="genus" reg="Atractides">Atractides</tp:taxon-name-part><tp:taxon-name-part taxon-name-part-type="species" reg="distans">distans</tp:taxon-name-part></tp:taxon-name></italic> (K. Viets, 1914); see <xref ref-type="bibr" rid="B10">Gerecke (2003)</xref> for a discussion. Clear morphological differences, for example the presence of a lineated integument in <italic><tp:taxon-name><tp:taxon-name-part taxon-name-part-type="genus" reg="Atractides">A.</tp:taxon-name-part><tp:taxon-name-part taxon-name-part-type="species" reg="allgaier">allgaier</tp:taxon-name-part></tp:taxon-name></italic>, instead of striated one in <italic><tp:taxon-name><tp:taxon-name-part taxon-name-part-type="genus" reg="Atractides">A.</tp:taxon-name-part><tp:taxon-name-part taxon-name-part-type="species" reg="distans">distans</tp:taxon-name-part></tp:taxon-name></italic>, are confirmed with a large (&gt;14%) <italic>p</italic>-distance between these species.</p></tp:treatment-sec><tp:treatment-sec sec-type="distribution" id="SECID0E6BBG"><title>Distribution.</title><p>Central, Western, and Southern Europe.</p></tp:treatment-sec><tp:treatment-sec><!--Section generated to contain objects referenced in tp:taxon-treatment.--><table-wrap id="T1" position="float" orientation="portrait"><label>Table 1.</label><caption><p>Details on barcoded specimens, including data and coordinates of sampling sites, the barcode index number (<sup>N</sup> indicates a new BIN that contains only current sequences) and associated data obtained from BOLD. DNN = distance to nearest neighbor; NN BIN = nearest neighbor BIN; NN taxonomy = species assigned to nearest neighbor BIN. BOLD data presented here was last accessed on 10 January 2023.</p></caption><table id="TID0EUXAG" rules="all"><tbody><tr><th rowspan="1" colspan="1">Species</th><th rowspan="1" colspan="1">Locality</th><th rowspan="1" colspan="1">Coordinates</th><th rowspan="1" colspan="1">Voucher Code</th><th rowspan="1" colspan="1">BOLD/GenBank Acc Nos</th><th rowspan="1" colspan="1">BIN BOLD</th><th rowspan="1" colspan="1">DNN (%)</th><th rowspan="1" colspan="1">NN BIN BOLD:</th><th rowspan="1" colspan="1">NN taxonomy</th></tr><tr><td rowspan="1" colspan="9">
                <bold>
                  <tp:taxon-name><tp:taxon-name-part taxon-name-part-type="family">Lebertiidae</tp:taxon-name-part></tp:taxon-name>
                </bold>
              </td></tr><tr><td rowspan="2" colspan="1">
                <italic>
                  <tp:taxon-name><tp:taxon-name-part taxon-name-part-type="genus" reg="Lebertia">Lebertia</tp:taxon-name-part><tp:taxon-name-part taxon-name-part-type="species" reg="pusilla">pusilla</tp:taxon-name-part></tp:taxon-name>
                </italic>
              </td><td rowspan="2" colspan="1">Santarém, Caniceira</td><td rowspan="2" colspan="1">
                <named-content xmlns:xlink="http://www.w3.org/1999/xlink" content-type="dwc:verbatimCoordinates" xlink:type="simple">
                  <named-content content-type="geo-json" specific-use="{&#34;type&#34;:&#34;Point&#34;,&#34;coordinates&#34;:[8.261500,39.411000]}" id="NCID0EAGAC" xlink:type="simple">39.4110°N, 8.2615°E</named-content>
                </named-content>
              </td><td rowspan="1" colspan="1">CCDB_39397_B06</td><td rowspan="1" colspan="1"><ext-link xmlns:xlink="http://www.w3.org/1999/xlink" xlink:type="simple" ext-link-type="uri" xlink:href="http://www.boldsystems.org/index.php/Public_RecordView?processid=HYDAS018-22">HYDAS018-22</ext-link>/<ext-link xmlns:xlink="http://www.w3.org/1999/xlink" ext-link-type="gen" xlink:href="OQ211647" xlink:type="simple">OQ211647</ext-link></td><td rowspan="2" colspan="1">–</td><td rowspan="2" colspan="1">–</td><td rowspan="2" colspan="1">–</td><td rowspan="2" colspan="1">–</td></tr><tr><td rowspan="1" colspan="1">CCDB_39397_C03</td><td rowspan="1" colspan="1"><ext-link xmlns:xlink="http://www.w3.org/1999/xlink" xlink:type="simple" ext-link-type="uri" xlink:href="http://www.boldsystems.org/index.php/Public_RecordView?processid=HYDAS027-22">HYDAS027-22</ext-link>/<ext-link xmlns:xlink="http://www.w3.org/1999/xlink" ext-link-type="gen" xlink:href="OQ211648" xlink:type="simple">OQ211648</ext-link></td></tr><tr><td rowspan="1" colspan="9">
                <bold>
                  <tp:taxon-name><tp:taxon-name-part taxon-name-part-type="family">Torrenticolidae</tp:taxon-name-part></tp:taxon-name>
                </bold>
              </td></tr><tr><td rowspan="1" colspan="1">
                <italic>
                  <tp:taxon-name><tp:taxon-name-part taxon-name-part-type="genus" reg="Torrenticola">Torrenticola</tp:taxon-name-part><tp:taxon-name-part taxon-name-part-type="species" reg="hispanica">hispanica</tp:taxon-name-part></tp:taxon-name>
                </italic>
              </td><td rowspan="1" colspan="1">Santarém, Caniceira</td><td rowspan="1" colspan="1">
                <named-content xmlns:xlink="http://www.w3.org/1999/xlink" content-type="dwc:verbatimCoordinates" xlink:type="simple">
                  <named-content content-type="geo-json" specific-use="{&#34;type&#34;:&#34;Point&#34;,&#34;coordinates&#34;:[8.261500,39.411000]}" id="NCID0EDIAC" xlink:type="simple">39.4110°N, 8.2615°E</named-content>
                </named-content>
              </td><td rowspan="1" colspan="1">CCDB_39397_B10</td><td rowspan="1" colspan="1"><ext-link xmlns:xlink="http://www.w3.org/1999/xlink" xlink:type="simple" ext-link-type="uri" xlink:href="http://www.boldsystems.org/index.php/Public_RecordView?processid=HYDAS022-22">HYDAS022-22</ext-link>/<ext-link xmlns:xlink="http://www.w3.org/1999/xlink" ext-link-type="gen" xlink:href="OQ211664" xlink:type="simple">OQ211664</ext-link></td><td rowspan="1" colspan="1">
                <sup>N</sup>
                <ext-link xmlns:xlink="http://www.w3.org/1999/xlink" xlink:type="simple" ext-link-type="uri" xlink:href="http://boldsystems.org/index.php/Public_BarcodeCluster?clusteruri=BOLD:AES2742">BOLD:AES2742</ext-link>
              </td><td rowspan="1" colspan="1">14.02</td><td rowspan="1" colspan="1" style="color: #152959">
                <ext-link xmlns:xlink="http://www.w3.org/1999/xlink" xlink:type="simple" ext-link-type="uri" xlink:href="http://boldsystems.org/index.php/Public_BarcodeCluster?clusteruri=BOLD:AEW2607">BOLD:AEW2607</ext-link>
              </td><td rowspan="1" colspan="1"><italic><tp:taxon-name><tp:taxon-name-part taxon-name-part-type="genus" reg="Torrenticola">Torrenticola</tp:taxon-name-part></tp:taxon-name></italic> sp.</td></tr><tr><td rowspan="1" colspan="1">
                <italic>
                  <tp:taxon-name><tp:taxon-name-part taxon-name-part-type="genus" reg="Monatractides">Monatractides</tp:taxon-name-part><tp:taxon-name-part taxon-name-part-type="species" reg="stadleri">stadleri</tp:taxon-name-part></tp:taxon-name>
                </italic>
              </td><td rowspan="1" colspan="1">Beja, Corgo da Ponte Quebrada</td><td rowspan="1" colspan="1">
                <named-content xmlns:xlink="http://www.w3.org/1999/xlink" content-type="dwc:verbatimCoordinates" xlink:type="simple">
                  <named-content content-type="geo-json" specific-use="{&#34;type&#34;:&#34;Point&#34;,&#34;coordinates&#34;:[8.712200,37.696100]}" id="NCID0EAKAC" xlink:type="simple">37.6961°N, 8.7122°E</named-content>
                </named-content>
              </td><td rowspan="1" colspan="1">CCDB_39397_B05</td><td rowspan="1" colspan="1"><ext-link xmlns:xlink="http://www.w3.org/1999/xlink" xlink:type="simple" ext-link-type="uri" xlink:href="http://www.boldsystems.org/index.php/Public_RecordView?processid=HYDAS017-22">HYDAS017-22</ext-link>/<ext-link xmlns:xlink="http://www.w3.org/1999/xlink" ext-link-type="gen" xlink:href="OQ211649" xlink:type="simple">OQ211649</ext-link></td><td rowspan="1" colspan="1" style="color: #152959">
                <ext-link xmlns:xlink="http://www.w3.org/1999/xlink" xlink:type="simple" ext-link-type="uri" xlink:href="http://boldsystems.org/index.php/Public_BarcodeCluster?clusteruri=BOLD:AEU1504">BOLD:AEU1504</ext-link>
              </td><td rowspan="1" colspan="1">8.98</td><td rowspan="1" colspan="1" style="color: #152959">
                <ext-link xmlns:xlink="http://www.w3.org/1999/xlink" xlink:type="simple" ext-link-type="uri" xlink:href="http://boldsystems.org/index.php/Public_BarcodeCluster?clusteruri=BOLD:AED3802">BOLD:AED3802</ext-link>
              </td><td rowspan="1" colspan="1">
                <italic>
                  <tp:taxon-name><tp:taxon-name-part taxon-name-part-type="genus" reg="Monatractides">Monatractides</tp:taxon-name-part><tp:taxon-name-part taxon-name-part-type="species" reg="stadleri">stadleri</tp:taxon-name-part></tp:taxon-name>
                </italic>
              </td></tr><tr><td rowspan="1" colspan="9">
                <bold>
                  <tp:taxon-name><tp:taxon-name-part taxon-name-part-type="family">Oxidae</tp:taxon-name-part></tp:taxon-name>
                </bold>
              </td></tr><tr><td rowspan="3" colspan="1">
                <italic>
                  <tp:taxon-name><tp:taxon-name-part taxon-name-part-type="genus" reg="Oxus">Oxus</tp:taxon-name-part><tp:taxon-name-part taxon-name-part-type="species" reg="angustipositus">angustipositus</tp:taxon-name-part></tp:taxon-name>
                </italic>
              </td><td rowspan="3" colspan="1">Porto, Silveirinhos</td><td rowspan="3" colspan="1">
                <named-content xmlns:xlink="http://www.w3.org/1999/xlink" content-type="dwc:verbatimCoordinates" xlink:type="simple">
                  <named-content content-type="geo-json" specific-use="{&#34;type&#34;:&#34;Point&#34;,&#34;coordinates&#34;:[8.500700,41.172700]}" id="NCID0EKMAC" xlink:type="simple">41.1727°N, 8.5007°E</named-content>
                </named-content>
              </td><td rowspan="1" colspan="1">CCDB_39397_A06</td><td rowspan="1" colspan="1"><ext-link xmlns:xlink="http://www.w3.org/1999/xlink" xlink:type="simple" ext-link-type="uri" xlink:href="http://www.boldsystems.org/index.php/Public_RecordView?processid=HYDAS006-22">HYDAS006-22</ext-link>/<ext-link xmlns:xlink="http://www.w3.org/1999/xlink" ext-link-type="gen" xlink:href="OQ211652" xlink:type="simple">OQ211652</ext-link></td><td rowspan="3" colspan="1">
                <sup>N</sup>
                <ext-link xmlns:xlink="http://www.w3.org/1999/xlink" xlink:type="simple" ext-link-type="uri" xlink:href="http://boldsystems.org/index.php/Public_BarcodeCluster?clusteruri=BOLD:AET9442">BOLD:AET9442</ext-link>
              </td><td rowspan="3" colspan="1">5.59</td><td rowspan="3" colspan="1" style="color: #152959">
                <ext-link xmlns:xlink="http://www.w3.org/1999/xlink" xlink:type="simple" ext-link-type="uri" xlink:href="http://boldsystems.org/index.php/Public_BarcodeCluster?clusteruri=BOLD:AED9576">BOLD:AED9576</ext-link>
              </td><td rowspan="3" colspan="1">
                <italic>
                  <tp:taxon-name><tp:taxon-name-part taxon-name-part-type="genus" reg="Oxus">Oxus</tp:taxon-name-part><tp:taxon-name-part taxon-name-part-type="species" reg="angustipositus">angustipositus</tp:taxon-name-part></tp:taxon-name>
                </italic>
              </td></tr><tr><td rowspan="1" colspan="1">CCDB_39397_A08</td><td rowspan="1" colspan="1"><ext-link xmlns:xlink="http://www.w3.org/1999/xlink" xlink:type="simple" ext-link-type="uri" xlink:href="http://www.boldsystems.org/index.php/Public_RecordView?processid=HYDAS008-22">HYDAS008-22</ext-link>/<ext-link xmlns:xlink="http://www.w3.org/1999/xlink" ext-link-type="gen" xlink:href="OQ211651" xlink:type="simple">OQ211651</ext-link></td></tr><tr><td rowspan="1" colspan="1">CCDB_39397_A07</td><td rowspan="1" colspan="1"><ext-link xmlns:xlink="http://www.w3.org/1999/xlink" xlink:type="simple" ext-link-type="uri" xlink:href="http://www.boldsystems.org/index.php/Public_RecordView?processid=HYDAS007-22">HYDAS007-22</ext-link>/<ext-link xmlns:xlink="http://www.w3.org/1999/xlink" ext-link-type="gen" xlink:href="OQ211650" xlink:type="simple">OQ211650</ext-link></td></tr><tr><td rowspan="1" colspan="9">
                <bold>
                  <tp:taxon-name><tp:taxon-name-part taxon-name-part-type="family">Hygrobatidae</tp:taxon-name-part></tp:taxon-name>
                </bold>
              </td></tr><tr><td rowspan="4" colspan="1"><italic><tp:taxon-name><tp:taxon-name-part taxon-name-part-type="genus" reg="Atractides">Atractides</tp:taxon-name-part><tp:taxon-name-part taxon-name-part-type="species" reg="marizae">marizae</tp:taxon-name-part></tp:taxon-name></italic> sp. nov.</td><td rowspan="4" colspan="1">Santarém, Caniceira</td><td rowspan="4" colspan="1">
                <named-content xmlns:xlink="http://www.w3.org/1999/xlink" content-type="dwc:verbatimCoordinates" xlink:type="simple">
                  <named-content content-type="geo-json" specific-use="{&#34;type&#34;:&#34;Point&#34;,&#34;coordinates&#34;:[8.261500,39.411000]}" id="NCID0EEPAC" xlink:type="simple">39.4110°N, 8.2615°E</named-content>
                </named-content>
              </td><td rowspan="1" colspan="1">CCDB_39397_B12</td><td rowspan="1" colspan="1"><ext-link xmlns:xlink="http://www.w3.org/1999/xlink" xlink:type="simple" ext-link-type="uri" xlink:href="http://www.boldsystems.org/index.php/Public_RecordView?processid=HYDAS024-22">HYDAS024-22</ext-link>/<ext-link xmlns:xlink="http://www.w3.org/1999/xlink" ext-link-type="gen" xlink:href="OQ211637" xlink:type="simple">OQ211637</ext-link></td><td rowspan="4" colspan="1">
                <sup>N</sup>
                <ext-link xmlns:xlink="http://www.w3.org/1999/xlink" xlink:type="simple" ext-link-type="uri" xlink:href="http://boldsystems.org/index.php/Public_BarcodeCluster?clusteruri=BOLD:AER7878">BOLD:AER7878</ext-link>
              </td><td rowspan="4" colspan="1">12.98</td><td rowspan="4" colspan="1" style="color: #152959">
                <ext-link xmlns:xlink="http://www.w3.org/1999/xlink" xlink:type="simple" ext-link-type="uri" xlink:href="http://boldsystems.org/index.php/Public_BarcodeCluster?clusteruri=BOLD:AEN9154">BOLD:AEN9154</ext-link>
              </td><td rowspan="4" colspan="1">
                <italic>
                  <tp:taxon-name><tp:taxon-name-part taxon-name-part-type="genus" reg="Atractides">Atractides</tp:taxon-name-part><tp:taxon-name-part taxon-name-part-type="species" reg="giustinii">giustinii</tp:taxon-name-part></tp:taxon-name>
                </italic>
              </td></tr><tr><td rowspan="1" colspan="1">CCDB_39397_C04</td><td rowspan="1" colspan="1"><ext-link xmlns:xlink="http://www.w3.org/1999/xlink" xlink:type="simple" ext-link-type="uri" xlink:href="http://www.boldsystems.org/index.php/Public_RecordView?processid=HYDAS028-22">HYDAS028-22</ext-link>/<ext-link xmlns:xlink="http://www.w3.org/1999/xlink" ext-link-type="gen" xlink:href="OQ211643" xlink:type="simple">OQ211643</ext-link></td></tr><tr><td rowspan="1" colspan="1">CCDB_39397_C05</td><td rowspan="1" colspan="1"><ext-link xmlns:xlink="http://www.w3.org/1999/xlink" xlink:type="simple" ext-link-type="uri" xlink:href="http://www.boldsystems.org/index.php/Public_RecordView?processid=HYDAS029-22">HYDAS029-22</ext-link>/<ext-link xmlns:xlink="http://www.w3.org/1999/xlink" ext-link-type="gen" xlink:href="OQ211642" xlink:type="simple">OQ211642</ext-link></td></tr><tr><td rowspan="1" colspan="1">CCDB_39397_C02</td><td rowspan="1" colspan="1"><ext-link xmlns:xlink="http://www.w3.org/1999/xlink" xlink:type="simple" ext-link-type="uri" xlink:href="http://www.boldsystems.org/index.php/Public_RecordView?processid=HYDAS026-22">HYDAS026-22</ext-link>/<ext-link xmlns:xlink="http://www.w3.org/1999/xlink" ext-link-type="gen" xlink:href="OQ211640" xlink:type="simple">OQ211640</ext-link></td></tr><tr><td rowspan="2" colspan="1">
                <italic>
                  <tp:taxon-name><tp:taxon-name-part taxon-name-part-type="genus" reg="Atractides">Atractides</tp:taxon-name-part><tp:taxon-name-part taxon-name-part-type="species" reg="allgaier">allgaier</tp:taxon-name-part></tp:taxon-name>
                </italic>
              </td><td rowspan="2" colspan="1">Beja, Corgo da Ponte Quebrada</td><td rowspan="2" colspan="1">
                <named-content xmlns:xlink="http://www.w3.org/1999/xlink" content-type="dwc:verbatimCoordinates" xlink:type="simple">
                  <named-content content-type="geo-json" specific-use="{&#34;type&#34;:&#34;Point&#34;,&#34;coordinates&#34;:[8.704300,37.688600]}" id="NCID0E2BAE" xlink:type="simple">37.6886°N, 8.7043°E</named-content>
                </named-content>
              </td><td rowspan="1" colspan="1">CCDB_39397_B02</td><td rowspan="1" colspan="1"><ext-link xmlns:xlink="http://www.w3.org/1999/xlink" xlink:type="simple" ext-link-type="uri" xlink:href="http://www.boldsystems.org/index.php/Public_RecordView?processid=HYDAS014-22">HYDAS014-22</ext-link>/<ext-link xmlns:xlink="http://www.w3.org/1999/xlink" ext-link-type="gen" xlink:href="OQ211639" xlink:type="simple">OQ211639</ext-link></td><td rowspan="2" colspan="1">
                <sup>N</sup>
                <ext-link xmlns:xlink="http://www.w3.org/1999/xlink" xlink:type="simple" ext-link-type="uri" xlink:href="http://boldsystems.org/index.php/Public_BarcodeCluster?clusteruri=BOLD:AEU1287">BOLD:AEU1287</ext-link>
              </td><td rowspan="2" colspan="1">14.58</td><td rowspan="2" colspan="1" style="color: #152959">
                <ext-link xmlns:xlink="http://www.w3.org/1999/xlink" xlink:type="simple" ext-link-type="uri" xlink:href="http://boldsystems.org/index.php/Public_BarcodeCluster?clusteruri=BOLD:ACS0163">BOLD:ACS0163</ext-link>
              </td><td rowspan="2" colspan="1">
                <italic>
                  <tp:taxon-name><tp:taxon-name-part taxon-name-part-type="genus" reg="Atractides">Atractides</tp:taxon-name-part><tp:taxon-name-part taxon-name-part-type="species" reg="distans">distans</tp:taxon-name-part></tp:taxon-name>
                </italic>
              </td></tr><tr><td rowspan="1" colspan="1">CCDB_39397_A09</td><td rowspan="1" colspan="1"><ext-link xmlns:xlink="http://www.w3.org/1999/xlink" xlink:type="simple" ext-link-type="uri" xlink:href="http://www.boldsystems.org/index.php/Public_RecordView?processid=HYDAS009-22">HYDAS009-22</ext-link>/<ext-link xmlns:xlink="http://www.w3.org/1999/xlink" ext-link-type="gen" xlink:href="OQ211641" xlink:type="simple">OQ211641</ext-link></td></tr><tr><td rowspan="1" colspan="1">
                <italic>
                  <tp:taxon-name><tp:taxon-name-part taxon-name-part-type="genus" reg="Atractides">Atractides</tp:taxon-name-part><tp:taxon-name-part taxon-name-part-type="species" reg="cultellatus">cultellatus</tp:taxon-name-part></tp:taxon-name>
                </italic>
              </td><td rowspan="1" colspan="1">Santarém, Caniceira</td><td rowspan="1" colspan="1">
                <named-content xmlns:xlink="http://www.w3.org/1999/xlink" content-type="dwc:verbatimCoordinates" xlink:type="simple">
                  <named-content content-type="geo-json" specific-use="{&#34;type&#34;:&#34;Point&#34;,&#34;coordinates&#34;:[8.261500,39.411000]}" id="NCID0EDEAE" xlink:type="simple">39.4110°N, 8.2615°E</named-content>
                </named-content>
              </td><td rowspan="1" colspan="1">CCDB_39397_B11</td><td rowspan="1" colspan="1"><ext-link xmlns:xlink="http://www.w3.org/1999/xlink" xlink:type="simple" ext-link-type="uri" xlink:href="http://www.boldsystems.org/index.php/Public_RecordView?processid=HYDAS023-22">HYDAS023-22</ext-link>/<ext-link xmlns:xlink="http://www.w3.org/1999/xlink" ext-link-type="gen" xlink:href="OQ211638" xlink:type="simple">OQ211638</ext-link></td><td rowspan="1" colspan="1">
                <sup>N</sup>
                <ext-link xmlns:xlink="http://www.w3.org/1999/xlink" xlink:type="simple" ext-link-type="uri" xlink:href="http://boldsystems.org/index.php/Public_BarcodeCluster?clusteruri=BOLD:AEU1503">BOLD:AEU1503</ext-link>
              </td><td rowspan="1" colspan="1">16.01</td><td rowspan="1" colspan="1" style="color: #152959">
                <ext-link xmlns:xlink="http://www.w3.org/1999/xlink" xlink:type="simple" ext-link-type="uri" xlink:href="http://boldsystems.org/index.php/Public_BarcodeCluster?clusteruri=BOLD:ADG8744">BOLD:ADG8744</ext-link>
              </td><td rowspan="1" colspan="1">
                <italic>
                  <tp:taxon-name><tp:taxon-name-part taxon-name-part-type="genus" reg="Atractides">Atractides</tp:taxon-name-part><tp:taxon-name-part taxon-name-part-type="species" reg="rivalis">rivalis</tp:taxon-name-part></tp:taxon-name>
                </italic>
              </td></tr><tr><td rowspan="1" colspan="9">
                <bold>
                  <tp:taxon-name><tp:taxon-name-part taxon-name-part-type="family">Pionidae</tp:taxon-name-part></tp:taxon-name>
                </bold>
              </td></tr><tr><td rowspan="5" colspan="1">
                <italic>
                  <tp:taxon-name><tp:taxon-name-part taxon-name-part-type="genus" reg="Piona">Piona</tp:taxon-name-part><tp:taxon-name-part taxon-name-part-type="species" reg="nodata">nodata</tp:taxon-name-part></tp:taxon-name>
                </italic>
              </td><td rowspan="5" colspan="1">Herdade do Pinheiro</td><td rowspan="5" colspan="1">
                <named-content xmlns:xlink="http://www.w3.org/1999/xlink" content-type="dwc:verbatimCoordinates" xlink:type="simple">
                  <named-content content-type="geo-json" specific-use="{&#34;type&#34;:&#34;Point&#34;,&#34;coordinates&#34;:[8.709700,38.495300]}" id="NCID0EPGAE" xlink:type="simple">38.4953°N, 8.7097°E</named-content>
                </named-content>
              </td><td rowspan="1" colspan="1">CCDB_39397_C06</td><td rowspan="1" colspan="1"><ext-link xmlns:xlink="http://www.w3.org/1999/xlink" xlink:type="simple" ext-link-type="uri" xlink:href="http://www.boldsystems.org/index.php/Public_RecordView?processid=HYDAS030-22">HYDAS030-22</ext-link>/<ext-link xmlns:xlink="http://www.w3.org/1999/xlink" ext-link-type="gen" xlink:href="OQ211655" xlink:type="simple">OQ211655</ext-link></td><td rowspan="5" colspan="1">
                <sup>N</sup>
                <ext-link xmlns:xlink="http://www.w3.org/1999/xlink" xlink:type="simple" ext-link-type="uri" xlink:href="http://boldsystems.org/index.php/Public_BarcodeCluster?clusteruri=BOLD:AET0101">BOLD:AET0101</ext-link>
              </td><td rowspan="5" colspan="1">10.43</td><td rowspan="5" colspan="1" style="color: #152959">
                <ext-link xmlns:xlink="http://www.w3.org/1999/xlink" xlink:type="simple" ext-link-type="uri" xlink:href="http://boldsystems.org/index.php/Public_BarcodeCluster?clusteruri=BOLD:ACR9882">BOLD:ACR9882</ext-link>
              </td><td rowspan="5" colspan="1">
                <italic>
                  <tp:taxon-name><tp:taxon-name-part taxon-name-part-type="genus" reg="Piona">Piona</tp:taxon-name-part><tp:taxon-name-part taxon-name-part-type="species" reg="nodata">nodata</tp:taxon-name-part></tp:taxon-name>
                </italic>
              </td></tr><tr><td rowspan="1" colspan="1">CCDB_39397_C07</td><td rowspan="1" colspan="1"><ext-link xmlns:xlink="http://www.w3.org/1999/xlink" xlink:type="simple" ext-link-type="uri" xlink:href="http://www.boldsystems.org/index.php/Public_RecordView?processid=HYDAS031-22">HYDAS031-22</ext-link>/<ext-link xmlns:xlink="http://www.w3.org/1999/xlink" ext-link-type="gen" xlink:href="OQ211656" xlink:type="simple">OQ211656</ext-link></td></tr><tr><td rowspan="1" colspan="1">CCDB_39397_C08</td><td rowspan="1" colspan="1"><ext-link xmlns:xlink="http://www.w3.org/1999/xlink" xlink:type="simple" ext-link-type="uri" xlink:href="http://www.boldsystems.org/index.php/Public_RecordView?processid=HYDAS032-22">HYDAS032-22</ext-link>/<ext-link xmlns:xlink="http://www.w3.org/1999/xlink" ext-link-type="gen" xlink:href="OQ211657" xlink:type="simple">OQ211657</ext-link></td></tr><tr><td rowspan="1" colspan="1">CCDB_39397_C09</td><td rowspan="1" colspan="1"><ext-link xmlns:xlink="http://www.w3.org/1999/xlink" xlink:type="simple" ext-link-type="uri" xlink:href="http://www.boldsystems.org/index.php/Public_RecordView?processid=HYDAS033-22">HYDAS033-22</ext-link>/<ext-link xmlns:xlink="http://www.w3.org/1999/xlink" ext-link-type="gen" xlink:href="OQ211653" xlink:type="simple">OQ211653</ext-link></td></tr><tr><td rowspan="1" colspan="1">CCDB_39397_C10</td><td rowspan="1" colspan="1"><ext-link xmlns:xlink="http://www.w3.org/1999/xlink" xlink:type="simple" ext-link-type="uri" xlink:href="http://www.boldsystems.org/index.php/Public_RecordView?processid=HYDAS034-22">HYDAS034-22</ext-link>/<ext-link xmlns:xlink="http://www.w3.org/1999/xlink" ext-link-type="gen" xlink:href="OQ211654" xlink:type="simple">OQ211654</ext-link></td></tr></tbody></table></table-wrap></tp:treatment-sec><ref-list><ref id="B10"><mixed-citation xmlns:xlink="http://www.w3.org/1999/xlink" xlink:type="simple"><person-group><name name-style="western"><surname>Gerecke</surname><given-names>R</given-names></name></person-group> (<year>2003</year>) <article-title>Water mites of the genus <italic><tp:taxon-name><tp:taxon-name-part taxon-name-part-type="genus">Atractides</tp:taxon-name-part></tp:taxon-name></italic> Koch, 1837 (<tp:taxon-name><tp:taxon-name-part taxon-name-part-type="subclass">Acari</tp:taxon-name-part></tp:taxon-name>: <tp:taxon-name><tp:taxon-name-part taxon-name-part-type="clade">Parasitengona</tp:taxon-name-part></tp:taxon-name>: <tp:taxon-name><tp:taxon-name-part taxon-name-part-type="family">Hygrobatidae</tp:taxon-name-part></tp:taxon-name>) in the western Palaearctic region: a revision.</article-title><source>Zoological Journal of the Linnean Society</source><volume>138</volume>(<issue>2–3</issue>): <fpage>141</fpage>–<lpage>378</lpage>. <ext-link xlink:type="simple" ext-link-type="doi" xlink:href="10.1046/j.1096-3642.06-0.00051.x">https://doi.org/10.1046/j.1096-3642.06-0.00051.x</ext-link></mixed-citation></ref></ref-list></tp:taxon-treatment>
